# Supplementary material for: Unlocking the Subconscious Consumer Bias: A Survey on the Past, Present, and Future of Hybrid EEG Schemes in Neuromarketing
Source: Front Neuroergon. 2021 May 17;2:672982. doi: 10.3389/fnrgo.2021.672982 (PMC10790945; doi:10.3389/fnrgo.2021.672982)
Supplement: Supplementary file 1 [file Table_1.XLSX]

## Sheet: Supplementary
Year	Authors	Title	Link		Problem / Reasearch Question	Complementary Modalities				Features	Validation method	# of participants	Conclusions	Cognitive Processes							Applied to
						Eye_tracker	GSR	ECG/Heart Rate	Facial Expression						Decision Making	Reward Processing	Attention & Memory	Mental Workload	Approach and Withdrawal	Emotional Processing
2011	EC WORK	PREDICTING BRAND DECISIONS THROUGH EMOTIONAL ENGAGEMENT	https://www.researchgate.net/profile/Cristina_De_Balanzo/publication/281148120_PREDICTING_BRAND_DECISIONS_THROUGH_EMOTIONAL_ENGAGEMENT/links/55d85d2f08aec156b9ab8886/PREDICTING-BRAND-DECISIONS-THROUGH-EMOTIONAL-ENGAGEMENT.pdf	|	Ad Evaluation: How to create an ad and convey an ad message (emotion-wise, neg vs pos)	1	1			frontal assymetry/relevance index (eeg), skin conductance (gsr) and visual attention maps (ET)	NA (physio was the groundtruth)	40	guidelines for heineken beer ad	emotion						1	AD assessment
2012	L Grimaldi	Measuring the efficacy of advertising communication with neuroscience methods: an experiment performed by Telecom Italia	https://ieeexplore.ieee.org/abstract/document/6210552/	|	Ad evaluation: Remove frames from TV spots towards a desired outcome		1	1		attention. memory, emotion (derived from physio signals)	NA (physio was the groundtruth)	4000	adentification of weak ad elements a particular ad	emotion, memory and attention			1			1	AD assessment
2013	RN Khushaba, C Wise, S Kodagoda, J Louviere…	Consumer neuroscience: Assessing the brain response to marketing stimuli using electroencephalogram (EEG) and eye tracking	https://www.sciencedirect.com/science/article/pii/S0957417412013371	|	Product preference: investigate physiological decision processes during decision making, e.g. choose the preferred crackers (shape, flavour and topping) among a variety of options	1				power in all frequency bands and PLV for connectivity between two areas, mutual information for feature selection, ET was used to examine the time spent looking at each option	statistical analysis	18	significant change in frontal (delta, alpha and beta across F3, F4, FC5 and FC6), temporal (alpha, beta, gamma across T7), and occipital (theta, alpha, and beta across O1) regions when participants indicated their preferences for their preferred crackers.	Decision Making	1						Product Choise
2013	G Vecchiato, P Cherubino, A Trettel…	Cortical Correlates of Cognitive and Emotional Processes	https://link.springer.com/chapter/10.1007/978-3-642-38064-8_4	|	Like vs Disline on TV commercials		1	1		Global Field Potentinal on theta and beta (eeg), zscore of frequency bands -low and high- in GSR and HR	statistical analysis	15	statistically significant differences in Like and Dislike Groups with respect to physio signals	decision making, reward processing	1	1					AD assessment
2013	N Al Pop, AM Iorga, C Pelau	Using neuromarketing studies to explore emotional intelligence-as a key to the buying decision process	http://search.proquest.com/openview/03cf780dd80e487eff2cddb4433d8814/1?pq-origsite=gscholar&cbl=1796412	|	Package evaluation: what emotion does it cause a particular package of honey	1	1			emotion and attention	NA (physio was the groundtruth)	44	guidelines for honey packages in a specific country	Reward processing, memory and attention, emotion		1	1			1	Packaging
2013	M Adhami	USING NEUROMARKETING TO DISCOVER HOW WE REALLY FEEL ABOUT APPS	https://www.academia.edu/download/32327280/neuromarketing_mobile.pdf	|	Examine the implications of emotional and attentional engagement with mobile commerce enabled apps.	1				emotional engagement (eeg - relative activity in the frontal regiona and alpha desynchronization at occipital) and attention heatmaps (ET)	statistical analysis	30	1) different results in self-reports and measured activity 2) in the discovery/selection phase, participants spent more time on average viewing images and price as opposed to description and content. 3) user experience is as much a consideration during the end of the path to purchase as it is during the selection process	attention, emotion			1			1	Usability
2014	G Vecchiato, AG Maglione, P Cherubino…	Neurophysiological tools to investigate consumer's gender differences during the observation of TV commercials	https://www.hindawi.com/journals/cmmm/2014/912981/abs/	|	Investigate gender differences in the perception of TV ads		1	1		Memorization, approach-withdrawal and emotional indices from EEG, HR from ECG and power of low and high frequencies in GSR	statistical analysis	28	The same ad affects men and women in a different way (wrt brand and product of interest)	attention and memory, approach-withdrawal, emotion			1		1	1	AD assessment
2014	G Vecchiato, P Cherubino, AG Maglione…	How to measure cerebral correlates of emotions in marketing relevant tasks	https://link.springer.com/content/pdf/10.1007/s12559-014-9304-x.pdf	|	Ad evaluation: Link vs Dislike		1	1		Approach-withdrawal index from EEG and emotional index for GSR+HR	statistical finding	15	Findings that the employed indices can provide an AD assessment	Approach withdrawal, emotion					1	1	AD assessment
2014	W Dimpfel, A Morys	Quantitative objective assessment of websites by neurocode-tracking in combination with eye-tracking	https://www.scirp.org/html/2-3900288_49361.htm	|	Site evaluation: Five banking institutions	1				eeg spectrum and gaze heatmaps	statistical analysis	10	physio signals was the groundthruth and was compared against designers intention	decision making, reward processing	1	1					Usability
2014	G Vecchiato, J Toppi, AG Maglione…	Neuroelectrical correlates of trustworthiness and dominance judgments related to the observation of political candidates	https://www.hindawi.com/journals/cmmm/2014/434296/abs/	|	Investigating the trustwortiness of images showing potical candidates		1	1		PSD and and graph theory functional connectivity	statistical analysis	20	1) frontal asymmetrical activities characterizing all the experimental conditions of vote, trustworthiness, and dominance. 2) GSR may (not stat sig) reveal trust	decision making, reward processing	1	1					Politics
2014	G Vecchiato, W Kong, A Giulio Maglione…	Cross-cultural analysis of neuroelectrical cognitive and emotional variables during the appreciation of TV commercials	https://www.researchgate.net/profile/Giovanni_Vecchiato/publication/268387056_Cross-cultural_analysis_of_neuroelectrical_cognitive_and_emotional_variables_during_the_appreciation_of_TV_commercials/links/546b12000cf2397f78304f25.pdf	|	AD evaluation: pleasantnes and emotion (eastern vs western culture)		1	1		Memorization, pleasantness and attention indices+HR	statistical analysis	20	Eastern population is more attracted from actors and situations they perceive more familiar with respect to ones presented in the Western version of the TV commercial	attention and memory, emotion			1			1	AD assessment
2015	W Dimpfel	Neuromarketing: neurocode-tracking in combination with eye-tracking for quantitative objective assessment of TV commercials	https://www.scirp.org/html/3-3900339_55367.htm	|	Ad evaluation: TV commercials correspondinf to 5 different banks	1				spectral power from 6 regions of interest (eeg) and gaze heatmaps	statistical analysis	10	certains band powers associated with mental asctivation, attention and emotions	reward processing, decision making	1	1					AD assessment
2016	A Colomer Granero, F Fuentes-Hurtado…	A comparison of physiological signal analysis techniques and classifiers for automatic emotional evaluation of audiovisual contents	https://www.frontiersin.org/articles/10.3389/fncom.2016.00074/full	|	Ad evaluation: the most discriminating features that allow to classify a commercial ad in three classes (positive, neutral or negative). The 3 classes tell the ad's power based on the ACE score index to engage the person watching it		1	1		GFP, memorization index, interest index, pleasantness index and PSD from EEG. HRV from ECG , 10 statistical measurements from GSR	SMOTE for sample generation, 10fold-CV and several classification methods	47	Tests performed show that the best classification was achieved using features extracted from GSR and HRV signals, namely “Number of maxima” and “Peaks/Time” from GSR, and “SDANN” from HRV, with an accuracy of 89.76%. On the other hand, the best accuracy with the EEG signal was 84.07%, attained with the dataset formed by the interest and pleasantness indexes.	memory and attention, emotion			1			1	AD assessment
2016	E Horska, J Bercik, A Krasnodebski…	Innovative approaches to examining consumer preferences when choosing wines	https://www.agriculturejournals.cz/web/agricecon.htm?type=article&id=290_2015-AGRICECON	|	Product selection: wine taste procedure were neuromarketing tools were exploited so as to identify key factors in wine taste that hit the buy button				1	probably some software proprietary methods	result presentation (simple statistical analysis)	22	maybe neuromarketing could be employed as a tool for strategic planning and product assessment	rewards processing, decision making	1	1					Product Choise
2016	P Cherubino, A Trettel, G Cartocci, D Rossi…	Neuroelectrical indexes for the study of the efficacy of TV advertising stimuli	https://link.springer.com/chapter/10.1007/978-3-319-28419-4_22	|	AD evaluation: Pleassantness and differences in ad perception among adults and young people		1	1		PSD and then approach-withdrawal indices for eeg	features were used as groundtruth	24	discussion about the particular attributes of the ad they evaluated	approach-withdrawal					1		AD assessment
2016	M Matukin, R Ohme, C Boshoff	Toward a better understanding of advertising stimuli processing: Exploring the link between consumers' eye fixation and their subconscious responses	http://www.journalofadvertisingresearch.com/content/56/2/205.short	|	AD evaluation: subconcius processes and association with the eye respones. what consumers think when they watch a static ad (award-winning DVD covers)	1				prefrontal cortex information for positive and negative feelings and ET for eye movements and gaze spatial information	physio was used as groundtruth	40	designer-related guidelines to advertisers on how to better design the visual compo-sition of their pamphlets, outdoor adver-tising, packaging, brochures and digital advertisements, or how to create web pages or other interactive means of digital communication.	emotions						1	AD assessment
2016	G Cartocci, E Modica, D Rossi…	A pilot study on the neurometric evaluation of “effective” and “ineffective” antismoking public service announcements	https://ieeexplore.ieee.org/abstract/document/7591751/	|	Message evaluation: effectiveness of antismoking public service announcements		1	1		Approach-Withdrawal, the Effort and the Emotional indeces	statistical analysis of features and behabioural data of smokers, ex-smokers and non-smokers	7	The neurometric approach to the study of anti-smoking PSAsrevealed to be consistent with the classification of effectiveness based on behavioral and economic data.	approach-withdrawal, emotion					1	1	AD assessment
2016	T Kvasnicova, I Křemenová, B Babusiak	Investigation of the brain activity during browsing websites	https://ieeexplore.ieee.org/abstract/document/7512137/	|	Site navigation: What happens to the brain during a site navigation (concentration levels)	1				PSD and STFT	EEG amplitute was considered as an indicator of active thinking and concentration	1 (study confirmed with others)	the visual stimuli of website might have had a bearing on the human active thinking, but it could not be clearly identified. Increased brain activity higher brain activity was observed only during decision making processes.	attention and memory, mental workload			1	1			Usability
2016	N Samsuri, T Begum, F Reza, H Omar, N Yusoff, B Idris…	Left Lateral Singular (LLS) view enhances attention at stimulus discrimination during Automobile display setting revealed by EEG/ERP and Eye Tracking …	https://www.researchgate.net/profile/Badrisyah_Idris/publication/304594357_Left_Lateral_Singular_LLS_view_enhances_attention_at_stimulus_discrimination_during_Automobile_display_setting_revealed_by_EEGERP_and_Eye_Tracking_Technique/links/5c36abe2458515a4c71a2c9d/Left-Lateral-Singular-LLS-view-enhances-attention-at-stimulus-discrimination-during-Automobile-display-setting-revealed-by-EEG-ERP-and-E…	|	Perception: How a different viewpoint of the same product (cars) causes different brain responses	1				N100 ERP (eeg) and gaze heatmaps and response times	statistical analysis	15	ERP and the Eye Tracking results were inconsistent at stimulus discrimination task but they are constant in visual cognitive processing.	NA							AD assessment
2016	K Bharu	VISUALIZATION OF COGNITIVE RESPONSE AND GAZE BEHAVIOR TO THE DISPLAY DESIGN OF VERTEX REARED AND VERTEX FRONTAL VIEW FROM …	https://www.researchgate.net/profile/Salmi_Isa/publication/304593796_VISUALIZATION_OF_COGNITIVE_RESPONSE_AND_GAZE_BEHAVIOR_TO_THE_DISPLAY_DESIGN_OF_VERTEX_REARED_AND_VERTEX_FRONTAL_VIEW_FROM_AUTO_DEALER'S_ADVERTISEMENT/links/57b27e0108aeb2cf17c58986/VISUALIZATION-OF-COGNITIVE-RESPONSE-AND-GAZE-BEHAVIOR-TO-THE-DISPLAY-DESIGN-OF-VERTEX-REARED-AND-VERTEX-FRONTAL-VIEW-FROM-AUTO-DEALERS-ADVERTISEMENT.…	|	Perception: level of attention among buyers on the different display design of the car	1				phase and amplitute of P300 and N100 (eeg), gaze heatmaps, pupil size and response times	statistical analysis	15	guidelines for marketers about presentation, price placement etc	NA							AD assessment
2016	FP GONZAGA, N CHINI…	Facebook communications optimization through neuroscience based statistical analysis	http://www.revistaespacios.com/a16v37n30/16373014.html	|	identify neuroscientific variables that have a high correlation with the way Facebook’s communication is designed	1				alpha activity in the bi-parieto-occipital lobes from eeg and ET for spatial information	statistical analysis	30	-	emotion, workload				1		1	Usability
2017	C Christoforou, TC Papadopoulos…	Your brain on the movies: a computational approach for predicting box-office performance from viewer's brain responses to movie trailers	https://www.frontiersin.org/articles/10.3389/fninf.2017.00072/full	|	predicting the population-wide behavior of movie goers	1				EEG - Instantaneous power in beta and gamma, ET - Attentional-asynchrony metric	comparison with key performance indicator (KPI)	27	The proposed EEG and ET metrics can predict the commercial success of a given movie and explain a significant percentage of sales variability in box-office sales	Approach and Withdrawal Motivation					1		Product Choise
2017	G Cartocci, M Caratù, E Modica, AG Maglione…	Electroencephalographic, heart rate, and galvanic skin response assessment for an advertising perception study: application to antismoking public service …	https://www.jove.com/video/55872/electroencephalographic-heart-rate-galvanic-skin-response-assessment	|	Compare 3 different anti-smoking campaigns (effective, ineffective, or awarded) using EEG and GSR/HR metrics		1	1		EEG - Approach Withdrawal Index (AW), Effort index, GSR/HR - Emotional Index	statistical analysis for all metrics in the 3 different campains	22	AW - no statistical difference between the 3 version for static content, awarded videos presented significant higher AW. Effort Index - statistically significant effect of the category for both spots and images. EI - EI values reported for the "effective" campaign were higher than those of the "ineffective" and "awarded" ones, both for the antismoking PSA image and spot	Emotional Processing/Approach and Withdrawal Motivation/Mental Workload				1	1	1	AD assessment
2017	M Piwowarski	Neuromarketing tools in studies on models of social issue advertising impact on recipients	https://link.springer.com/chapter/10.1007/978-3-319-99187-0_8	|	Examine whether a social issue advertising clip is properly designed		1	1		Memorization index (MI), Approach-withdrawal (AW) index, Emotional index (EI)		30	Referring directly to the analyzed advertisement, it should be stated that its beginning (the first 10 s) did not fulfill its task (it did not attract attention, did not arise interest). Thus, this part should be redesigned.	Emotional Processing/Approach and Withdrawal Motivation/Emotional Processing			1		1	1	AD assessment
2017	P Cherubino, M Caratù, E Modica, D Rossi…	Assessing cerebral and emotional activity during the purchase of fruit and vegetable products in the supermarkets	https://link.springer.com/chapter/10.1007/978-3-319-62938-4_19	|	investigate cerebral and emotional activity during the purchase of fruit and vegetable products in a supermarket	1				Memorization-Attention-Pleasantness-Workload Indices	-	20	Through these observations, statistically significant for the investigated stimuli, it has been demonstrated that the “coldest” department of the store (the fruit and vegetable one), has the potentialities to fully engage the customers on the emotional level	Emotional Processing						1	Retail
2018	U Garczarek-Bąk, A Disterheft	EEG frontal asymmetry predicts product purchase differently for national brands and private labels.	https://psycnet.apa.org/record/2018-31266-001	|	prediction of purchase decisions	1	1			frontal asymmetry index for alpha, beta, and gamma bands	Purchase Intentions Scale - logistic regression	21	only the frontal asymmetry index measured with electroencephalography was significant in predicting further purchase decisions. The decision to buy was also influenced by the brand type	Approach and Withdrawal Motivation					1		Product Choise
2018	K Neomániová, J Berčík, E Horská	Dissonance of Selected Neuroscience Techniques at Detection of Emotions in Advertising Spots	https://acta.mendelu.cz/66/4/969/	|	emotions during the broadcasting of a specific advertising spot					fft based metrics	percentage of emotion for each video segment in direct comparison with the emotions detected by the facial landmarks	16	way of using the neuroscience technology and psychology for detection of consumer emotional involvement of consumers is explained.	Emotional Processing						1	AD assessment
2018	U Garczarek-Bąk	Explicit and Implicit Factors That Determine Private Labels' Possible Purchase: Eyetracking and EEG Research	https://content.sciendo.com/view/journals/ijme/54/1/article-p36.xml	|	investigates the explicit and implicit factors affecting private-label (PL) products’ possible purchase decision for different retailers	1				total fixation duration and EEG asymmetry over the frontal hemisphere of the brain	product rating	16	The relatively greater left frontal activation (i.e., higher approach motivation) during the predecision period predicted an affirmative purchase decision in some cases. The eyetracking study did not reveal differences between women’s and men’s esthetics sensitivity toward the presented PL products. EEG research proved that consumers were not influenced by the PL product price.	Decision-Making	1						Product Choise
2018	AC Martinez-Levy, G Cartocci, E Modica…	Measuring Neurophysiological Signals, Fixations and Self-report Data for Product Placement Effectiveness Assessment in Music Videos	https://link.springer.com/chapter/10.1007/978-3-030-30251-1_18	|	effectiveness of the product placement in music videos	1	1	1		mental effort (ME), emotional index (EI), fixations	Self-report responses	22	Higher values of the ME (p = 0.016) and EI (p = 0.033) have been found for videos with product placement in comparison to videos without it. n addition, results show that the number of fixations affects the recall of the showed products (p < 0.001).	Emotional Processing - Mental Workload				1		1	AD assessment
2019	J García-Madariaga, MFB López, IM Burgos…	Do isolated packaging variables influence consumers' attention and preferences?	https://www.sciencedirect.com/science/article/pii/S0031938418302117	|	examine consumers' attention and declarative preferences regarding the three main different packaging attributes as isolated variables: images, texts and colours.	1				fixation no and time spent in AOI, time to first fixation/mental workload	mainly comparison with self reports	40	he presence of visual elements, either images or texts on packages, increased the participants' level of attention. Colour modifications do not have a significant effect on participants' neurophysiological attention levels. Neurophysiological effects among the participants do not necessarily coincide with their subjective evaluations of preference	Decision-Making	1						Packaging
2019	I Michael, T Ramsoy, M Stephens…	A study of unconscious emotional and cognitive responses to tourism images using a neuroscience method	https://www.emerald.com/insight/content/doi/10.1108/JIMA-09-2017-0098/full/html	|	aims to understand how direct and unconscious emotional and cognitive responses underlie travel destination preferences	1				emotional Arousal, Emotional Motivation and Cognitive Load		30	In the emotional domain, we see that different destinations may have high levels of motivation response (such as Dubai), whereas others may produce high emotional arousal (such as New York). videos cause the largest increase in emotional responses	Mental Workload/Emotional Processing				1		1	AD assessment
2019	S Huseynov, B Kassas, MS Segovia…	Incorporating biometric data in models of consumer choice	https://www.tandfonline.com/doi/abs/10.1080/00036846.2018.1527460	|	analyzing consumer valuation and choice	1			1	EEG - FFT, ET - gaze points, fixation counts, time to first fixation (TTFF), total visit duration, pupil size, and distance to the computer screen. FE- FACET		119	negative emotions are significantly related to purchase decisions. Pupil dilation increases the prediction accuracy of a decision maker’s true state of mind. the mixed model outperforms all of the individual models in terms of predictive power.	decision making	1						Product Choise
2019	A Almomani, C Monreal, J Sieira, J Graña…	Rational, Emotional, and Attentional Choice Models for Recommender Systems	https://link.springer.com/chapter/10.1007/978-3-030-16184-2_53	|	analyzes the decision-making process underlying choice behavior	1	1		1	Rational (R), Attentional (A), and Emotional (E) models	cross check with users' choices	39	Both emotional and attentional models yield better prediction performance than the rational model. The attentional models in general and the Fixations model in particular, they both made a better job than emotional models	decision making	1						Product Choise
2019	T Emsawas, K Fukui, M Numao	Feasible Affect Recognition in Advertising Based on Physiological Responses from Wearable Sensors	https://link.springer.com/chapter/10.1007/978-3-030-39878-1_3	|	Emotional effect on tooth-paste ad	1		1		PSD, distance of (x,y) pairs, P-QRS-T components	comparison with questionaires, MLP, LSTM, SVM	130	the best results are achieved in recognition when only EEG features are used. The sequence learning outperformed accuracy through the learning of data sequences	Emotional Processing						1	AD assessment
2019	G URAL, F KAÇAR, S CANAN	Wavelet Phase Coherence Estimation of EEG Signals for Neuromarketing Studies.	https://pdfs.semanticscholar.org/2c91/d94692629a5783b71718051c1e1395de3ad7.pdf	|	Compare s “prior” to advertising stimuli (control stage) and “during” the advertising stimuli (experimental stage)	1	1	1		EEG- Wavelet coherence (WC) and phase difference (PD), HR - n high frequency (HF), low frequency (LF), GSR - Skin conductance level (SCL)	statistical analysis	30	Results were demonstrated significant differences in WC and PD, LF/HF ratio between experimental stage and control stage, but there was not in SCL.	Decision-Making/Attention and Memory	1		1				AD assessment
2019	M Piwowarski, U Shankar Singh, K Nermend	The cognitive neuroscience methods in the analysis of the impact of advertisements in shaping people's health habits	https://www.um.edu.mt/library/oar/handle/123456789/49797	|	affectiveness of social advertising using EEG, GSR nad HR		1	1		Memorization Index (MI), Approach-Withdrawal Index (AW), Emotional Index (EI)	MI, AW and EI were considered as groundtruths for the ad's content	30	Effectiveness of social advertising is not too high in terms of cognititve neuroscience. Neither the level of remembering, the level of interest nor the emotions evoked bode the expected reception by the viewers. Only the first part of this ad (the decor of the children's room and taking the bed out of the room) triggered specific brain neural responses and physiological arousal	Attention and Memory/Emotional Processing			1			1	AD assessment
2019	B Sung, I Phau, VC Duong	Opening the ‘black box’ of luxury consumers: An application of psychophysiological method	https://www.tandfonline.com/doi/abs/10.1080/13527266.2019.1657484	|	measure luxury consumers’ emotional processes beyond those captured by self-report measures		1	1	1	FaceReader, beats per minute, average skin conductance level, left frontal asymmetry – LFA	comparison with self reports	142	consumers experienced anger when they were viewing the luxury brand story -> more prominent facial expression of anger and greater approach motivation (a dimension of anger indexed by LFA. consumers exhibited higher skin conductance level and cardiac deceleration when they were viewing the non-luxury brand story	Reward Processing/Emotional Processing		1				1	Brand Perception
2020	A Sargent, J Watson, H Ye, R Suri…	Neuroergonomic Assessment of Hot Beverage Preparation and Consumption: An EEG and EDA Study	https://www.frontiersin.org/articles/10.3389/fnhum.2020.00175/full	|	hot beverage preparation, and consumption in a realistic office environment where participants performed natural daily tasks		1			Emotional valence was estimated using frontal asymmetry in EEG alpha band power and emotional arousal was estimated from EDA tonic and phasic activity	Using self-reports to validate the metrics of EEG and EDA	26	Results from 26 participants showed that the market-leading coffee machine was more efficient to use based on self-reports, behavioral performance measures, and there were significant within-subject differences in valence between the two machine use.	Emotional Processing						1	Brand Perception
2020	JPM dos Santos, H Ferreira, J Reis, D Prata…	The Use of Consumer Neuroscience Knowledge in Improving Real Promotional Media: The Case of Worten	https://link.springer.com/chapter/10.1007/978-981-15-1564-4_20	|	measure eventual differences in brand perception with the aid of the neuroscientific techniques focusing on the putative influence of emotions	1	1	1		PSD for EEG/ROI for ET/significant signal variations for GSR and HR	Approach-Withdrawal Index (AWI)	56	The new logo had a possitive AWI	Emotional Processing/Approach and Withdrawal Motivation					1	1	Brand Perception
2020	J García-Madariaga, I Moya, N Recuero…	Revealing unconscious consumer reactions to advertisements that include visual metaphors. A neurophysiological experiment	https://www.ncbi.nlm.nih.gov/pmc/articles/PMC7235424/	|	promotion impact	1	1			EEG- cognitive load was calculated by computing the ratio between power in the theta band in frontal channels (F3, F4) and power in the alpha band in parietal channels (P3, P4). ET - area of interest (AOI). GSR - computing the skin conductance response (SCR)	t-test - correlation	43	EEG results reflect a linear relationship between complexity and cognitive load. Time in AOI do not correlate with those obtained with EEG. Therefore, we cannot confirm the hypothesis that extra time is required to comprehend more complex metaphors. These findings are coincident with Wang et al. (2014) research according to which when an individual is conducting complex tasks, he/she is suffering…	Mental Workload				1			AD assessment
2020	P Mateusz, N Kesra	Cognitive neuroscience in the design process of social advertising	https://www.sciencedirect.com/science/article/pii/S1877050920321098	|	A pre-developed advertising video can be subjected to a study that can provide information, for example, interest, memory, or emerging emotions. Considering the results of this type of research, the ad can be redesigned for increasing its effectiveness		1	1		Memorization index (MI),Approach-Withdrawal index (AW) for EEG and Emotional index (EI) for GSR/HR		20	Effective Ad fragments have been identified with a higher consideration. It was also indicated which parts should be redesigned to strengthen the message	Approach and Withdrawal Motivation/Attention and Memory			1		1		AD assessment
2020	D Bettiga, AM Bianchi, L Lamberti, G Noci	Consumers emotional responses to functional and hedonic products: a neuroscience research	https://www.ncbi.nlm.nih.gov/pmc/articles/PMC7573359/	|	This research aims at providing theoretical and empirical evidence on the conscious and unconscious emotional responses generated by hedonic and utilitarian products.	1	1	1		EEG- attention (AI) and the pleasantness (PI), HR - heart rate variability (HRV), GSR - phasic—fast component, indicating the emotion induced by the stimulus—and tonic—slow component, indicating the baseline state activity	correlations - comparisons	21		Emotional Processing/Approach and Withdrawal Motivation					1	1	Product Choise
Statistics for the above (SUM for modalities, MEDIAN for "# of subjects" and SUM for Neural Indicators)						25	24	19	4			26			11	7	11	6	11	23
													Unique Domains of Application	Number of Studies
													AD assessment	23
													Product Choise	8
													Packaging	2
													Usability	4
													Politics	1
													Retail	1
													Brand Perception	3
